# Supplementary material for: Evaluation of Cyanobacterial Bloom from Lake Taihu as a Protein Substitute in Fish Diet—A Case Study on Tilapia
Source: Toxins (Basel). 2021 Oct 19;13(10):735. doi: 10.3390/toxins13100735 (PMC8538822; doi:10.3390/toxins13100735)
Supplement: Supplementary file 1 [file toxins-13-00735-s001.zip]

Archive with 1 entries (1 files):
- toxins-1365928-SI.pdf
